# Supplementary material for: Asymmetrically Nanostructured 2D Janus Films Obtained from Pickering Emulsions Polymerized in a Langmuir–Blodgett Trough
Source: Micromachines (Basel). 2023 Jul 20;14(7):1459. doi: 10.3390/mi14071459 (PMC10384703; doi:10.3390/mi14071459)
Supplement: Supplementary file 1 [file micromachines-14-01459-s001.zip]

Archive with 2 entries (2 files):
- 2023.05.24_SI Nanostructured 2D Membranes AH.pdf
- Movie S1.MOV
